# Supplementary material for: Functional Investigation of the Receptor to the Major Pheromone Component in the C-Strain and the R-Strain of the Fall Armyworm Spodoptera frugiperda
Source: Insects. 2025 Mar 14;16(3):304. doi: 10.3390/insects16030304 (PMC11943435; doi:10.3390/insects16030304)
Supplement: Supplementary file 1 [file insects-16-00304-s001.zip]

Archive with 1 entries (1 files):
- insects-3481732-supplementary.pdf
